# Supplementary material for: Fasting metabolism modulates the interleukin-12/interleukin-10 cytokine axis
Source: PLoS One. 2017 Jul 24;12(7):e0180900. doi: 10.1371/journal.pone.0180900 (PMC5524343; doi:10.1371/journal.pone.0180900)
Supplement: S1 Dataset — This supporting information file contains all relevant data ordered in line with the figures of the manuscript. (XLSX) [file pone.0180900.s004.xlsx]

## Sheet: Figure 1
IL-10	Mean (abs)	SD			IL-12p40	Mean (abs)	SD			IL-23p19	Mean (abs)	SD
-	n.d.				-	n.d.				-	n.d.
2-DG	0, 0, 3x < 1.4				2-DG	0, 0, 0, 0, 3.8				2DG	n.d.
RAPA	n.d.				RAPA	n.d.				RAPA	n.d.
LPS	903.77	1095.56			LPS	535.055	508.867			LPS	136.433	151.541
0.3mM 2-DG + LPS	566.357	853.714			0.3mM 2-DG + LPS	943.153	626.664			0.3mM 2-DG + LPS	243	188.135
1mM 2-DG + LPS	218.633	352.167			1mM 2-DG + LPS	1188.07	1036.74			1mM 2-DG + LPS	519.5	311.654
3mM 2-DG + LPS	102.092	183.697			3mM 2-DG + LPS	1327.08	1459.32			3mM 2-DG + LPS	728.233	889.039
5mM 2-DG + LPS	50.5075	86.9129			5mM 2-DG + LPS	2023.63	2620.56			5mM 2-DG + LPS	1019.27	1550.22
RAPA + LPS	93.48	52.891			RAPA + LPS	4721.79	2812.21			RAPA + LPS	1107.67	657.097
IL-1 beta	Mean (abs)	SD			IL-6	Mean (abs)	SD			TNF	Mean (abs)	SD
-	n.d.				-	n.d.				-	n.d.
2-DG	0, 0, 3x < 22.2				2-DG	5 x < 11.6				2-DG	0, 4 x < 2.8
RAPA	n.d.				RAPA	13.18	11.6611			RAPA	2.11	1.48
LPS	9471.1	10692.3			LPS	1607.85	414.292			LPS	1596.16	641.58
0.3mM 2-DG + LPS	9973.47	10321.2			0.3mM 2-DG + LPS	1706.54	543.645			0.3mM 2-DG + LPS	1644.9	804.02
1mM 2-DG + LPS	7324.13	8081.11			1mM 2-DG + LPS	1525.32	445.851			1mM 2-DG + LPS	1606.6	822.02
3mM 2-DG + LPS	8635.53	10918.4			3mM 2-DG + LPS	1625.86	534.56			3mM 2-DG + LPS	1431.78	565.94
5mM 2-DG + LPS	14716.4	21597.4			5mM 2-DG + LPS	2924.04	2042.23			5mM 2-DG + LPS	2331.8	1389.49
RAPA + LPS	12705.5	14385.2			RAPA + LPS	1798.22	639.425			RAPA + LPS	2372.19	951.63
IL-10					IL-12p40					IL-23p19
	% response	SD				% response	SD				% response	SD
LPS	100	0			LPS	100	0			LPS	100	0
0.3mM 2-DG + LPS	54.5117	19.2249			0.3mM 2-DG + LPS	236.699	122.783			0.3mM 2-DG + LPS	254.097	130.089
1mM 2-DG + LPS	16.6514	9.13557			1mM 2-DG + LPS	255.776	86.6311			1mM 2-DG + LPS	605.599	346.658
3mM 2-DG + LPS	5.92075	6.18969			3mM 2-DG + LPS	222.381	58.8979			3mM 2-DG + LPS	513.295	114.128
5mM 2-DG + LPS	3.24436	2.74412			5mM 2-DG + LPS	274.216	194.638			5mM 2-DG + LPS	501.826	372.655
RAPA + LPS	23.6031	18.4592			RAPA + LPS	1124.79	698.515			RAPA + LPS	1108.13	657.133
IL-1 beta					IL-6					TNF-α
	% response	SD				% response	SD				% response	SD
LPS	100	0			LPS	100	0			LPS	100	0
0.3mM 2-DG + LPS	114.491	17.5488			0.3mM 2-DG + LPS	105.514	15.4588			0.3mM 2-DG + LPS	99.5183	15.0576
1mM 2-DG + LPS	79.1274	5.38214			1mM 2-DG + LPS	97.586	33.6588			1mM 2-DG + LPS	96.7307	24.4593
3mM 2-DG + LPS	79.6848	16.0545			3mM 2-DG + LPS	107.756	56.1668			3mM 2-DG + LPS	91.0451	17.7614
5mM 2-DG + LPS	106.108	65.7132			5mM 2-DG + LPS	173.446	94.5605			5mM 2-DG + LPS	166.959	136.707
RAPA + LPS	134.235	20.8518			RAPA + LPS	89.7459	83.1127			RAPA + LPS	106.399	91.767

## Sheet: Figure 2
A	IL-12B(p40)		Mean	SD
		LPS 4h	1	0
		LPS + 2-DG 4h	2.73558	0.12914
	IL-10		Mean	SD
		LPS 4h	1	0
		LPS + 2-DG 4h	0.241671	0.0433792
	IL-23A(p19)		Mean	SD
		LPS 4h	1	0
		LPS + 2-DG 4h	7.9542	0.738294

## Sheet: Figure 3
IL 10	medium (mean)	2DG (mean)	medium (SD)	2DG (SD)
control	52.4469	29.6828	28.7861	7.41985			CD80	Mean	SD
LPS+IFNg	67214.5	387.758	51541.3	106.074			ctrl (medium)	58	6.55744
IL-4	66.7372	25.619	28.6292	11.9212			LPS+IFNg (medium)	377.667	39.7157
							IL-4 (medium)	79	12.2882
							ctrl (2DG)	90.3333	11.8462
IL 12p40	medium (mean)	2DG (mean)	medium (SD)	2DG (SD)			LPS+IFNg (2DG)	278	84.8941
control	0.1	0.1	1.69967e-17	1.69967e-17			IL-4 (2DG)	99	33.2866
LPS+IFNg	265.23	610.106	205.932	245.25
IL-4	0.1	0.1	1.69967e-17	1.69967e-17
							MHCII	Mean	SD
							ctrl (medium)	2322.67	338.134
CCL22	medium (mean)	2DG (mean)	medium (SD)	2DG (SD)			LPS+IFNg (medium)	3492.33	230.548
control	328.468	92.6307	139.12	47.7529			IL-4 (medium)	2524.67	213.816
LPS+IFNg	442.988	193.525	217.832	145.449			ctrl (2DG)	2365.33	131.081
IL-4	1739.57	126.772	912.258	67.4049			LPS+IFNg (2DG)	2690.67	252.896
							IL-4 (2DG)	2253.33	391.365
IL 12p70	medium (mean)	2DG (mean)	medium (SD)	2DG (SD)
control	0.1	0.1	1.69967e-17	1.69967e-17			CD64	Mean	SD
LPS+IFNg	306.27	106.19	240.435	74.2507			ctrl (medium)	480.667	134.106
IL-4	0.1	0.1	1.69967e-17	1.69967e-17			LPS+IFNg (medium)	835.667	333.098
							IL-4 (medium)	414	96.2497
							ctrl (2DG)	448	123.187
IL 1b	medium (mean)	2DG (mean)	medium (SD)	2DG (SD)			LPS+IFNg (2DG)	419.333	79.9646
control	7.26892	2.77498	3.12792	0.674394			IL-4 (2DG)	440	121.083
LPS+IFNg	567.119	276.215	162.686	200.672
IL-4	5.46918	2.09064	2.41997	0.464782
							CD206	Mean	SD
							ctrl (medium)	513.667	113.443
IL 6	medium (mean)	2DG (mean)	medium (SD)	2DG (SD)			LPS+IFNg (medium)	575.333	136.5
control	18.9603	35.9238	10.5787	18.6305			IL-4 (medium)	1090.67	132.429
LPS+IFNg	12511.2	12319.1	2147.4	1289.32			ctrl (2DG)	358.567	135.648
IL-4	7.56813	27.6808	6.51079	3.46171			LPS+IFNg (2DG)	483.6	113.251
							IL-4 (2DG)	397.733	129.446
TNFa	medium (mean)	2DG (mean)	medium (SD)	2DG (SD)
control	55.8198	103.822	7.56251	51.1853
LPS+IFNg	16240	17973.4	11916.7	11006.1
IL-4	66.4559	105.961	28.794	41.9034
CCL13	medium (mean)	2DG (mean)	medium (SD)	2DG (SD)
control	12.374	6.35259	7.17943	1.17365
LPS+IFNg	8.67613	4.68391	2.3667	0.913095
IL-4	329.573	24.5222	90.7222	15.2991
IL 23	medium (mean)	2DG (mean)	medium (SD)	2DG (SD)
control	7.75944	11.6392	6.71987	0
LPS+IFNg	41.5172	1345.33	26.1011	712.976
IL-4	16.2615	3.87972	8.00611	6.71987

## Sheet: Figure 4
IL-10	mean (abs)	SD
-	n.d.				IL-10
AICAR 1mM	3 x < 3.1					% response	SD
LPS	1866.28	1153.45			LPS	100	0
AICAR 100μM+LPS	1477.45	1093.35			AICAR 100μM+LPS	77.5409	14.5132
AICAR 500μM+LPS	127.897	106.814			AICAR 500μM+LPS	5.81796	4.41607
AICAR 1mM+LPS	19.3933	15.7943			AICAR 1mM+LPS	0.897001	0.513423
IL-12p40	mean (abs)	SD
-	n.d.				IL-12p40
AICAR 1mM	n.d.					% response	SD
LPS	322.847	113.637			LPS	100	0
AICAR 100μM+LPS	524.603	341.969			AICAR 100μM+LPS	149.046	62.9921
AICAR 500μM+LPS	688.98	609.831			AICAR 500μM+LPS	88.0204	87.8492
AICAR 1mM+LPS	258.807	288.664			AICAR 1mM+LPS	67.3528	54.5884
IL-10	mean (abs)	SD
-	0.0875	0.103078			IL-10
A-769662	0	0				% response	SD
LPS	511.67	399.439			LPS	100	0
A-769662 1μM+ LPS	253.65	86.2329			A-769662 1μM+ LPS	93.5006	48.037
A-769662 10μM+ LPS	317.053	116.898			A-769662 10μM+ LPS	71.1754	56.7483
A-769662 100μM+ LPS	181.632	112.268			A-769662 100μM+ LPS	37.559	28.5765
IL-12p40	mean (abs)	SD
-	0.1675	0.335			IL-12p40
A-769662	0.4525	0.905				% response	SD
LPS	470.707	540.579			LPS	100	0
A-769662 1μM+ LPS	460.99	192.89			A-769662 1μM+ LPS	231.468	74.4567
A-769662 10μM+ LPS	718.457	428.025			A-769662 10μM+ LPS	261.11	127.302
A-769662 100μM+ LPS	1884.15	2230.86			A-769662 100μM+ LPS	381.998	103.268

## Sheet: Figure 5
IL-10	mean	SD		IL-12p40	mean	SD
-	32.22	31.1918		-	1.725	0.73032
2DG	38.4625	35.4186		2DG	2.78	1.74484
L.M	1710.27	2081.28		L.M	15.9675	17.1106
1mM 2DG + L.M	157.097	59.031		1mM 2DG + L.M	19.6125	14.1172
3mM 2DG + L.M	57.105	9.54292		3mM 2DG + L.M	82.1	86.1172
5mM 2DG + L.M	77.9675	80.5012		5mM 2DG + L.M	95.14	106.711
IL-10				IL-12p40
	%response	SD			%response	SD
L.M	100	0		L.M	100	0
1mM 2DG + L.M	17.3915	11.2758		1mM 2DG + L.M	152.328	66.3392
3mM 2DG + L.M	7.11474	4.17433		3mM 2DG + L.M	508.738	576.036
5mM 2DG + L.M	10.6088	11.6799		5mM 2DG + L.M	649.402	813.656

## Sheet: Figure 6
A	Spleen
		mean	SD
	L.m. + PBS	38651.6	64649.6		cfu/g
	L.m. + 2-DG	320.754	559.774
	Liver
		mean	SD
	L.m. + PBS	8482968	1.20929e+07		cfu/g
	L.m. + 2-DG	9668.65	11031.5
D	Count		Mean	SD
		Control	487.75	51.5207
		L.m.	1123.75	83.8767
		L.m. + 2-DG	695.333	146.581
	Total Area		Mean	SD
		Control	9348.81	2003.15
		L.m.	32550.1	8188.31
		L.m. + 2-DG	15127.3	3949.15
	Mean Area		Mean	SD
		Control	19.145	3.12674
		L.m.	28.8233	6.11509
		L.m. + 2-DG	21.5917	2.57372

## Sheet: Suppl Fig  1
OCR	medium		LPS		2-DG		LPS + 2-DG			ECAR	medium		LPS		2-DG		LPS + 2-DG
time	mean	SD	mean	SD	mean	SD	mean	SD		time	mean	SD	mean	SD	mean	SD	mean	SD
1	139.917	32.5398	128.166	31.9517	143.931	37.6841	138.93	35.6456		1	12.4914	1.35108	15.0548	3.47457	13.2128	2.77255	15.5925	3.94717
10	138.463	33.4404	127.743	37.3594	141.778	38.1939	138.522	37.5581		10	11.6326	1.00932	13.7858	3.8287	12.5437	2.40623	13.8146	3.09426
19	127.248	37.589	124.818	31.7976	139.336	34.5436	135.716	37.1322		19	12.1621	0.894746	14.2317	3.93356	13.2713	2.51977	13.9032	3.27929
27	128.64	36.9146	123.883	39.6929	134.651	41.0497	132.713	44.4845		27	12.2849	0.811902	14.5206	3.90322	13.5961	2.52525	14.3616	3.36838
36	124.039	42.5016	118.582	39.1519	127.227	39.1982	127.076	45.8741		36	12.5881	0.511831	15.0412	3.75743	13.4828	1.55671	15.6286	3.0301
44	123.45	48.8794	123.094	45.1613	132.166	46.7976	133.11	55.8147		44	12.0249	1.10507	14.7608	4.1189	12.8531	1.88729	15.6632	3.22716
53	115.377	33.356	121.511	33.913	130.135	19.331	131.059	32.0656		53	10.0005	0.510224	12.1462	3.24642	8.9529	1.37232	11.4266	2.31922
62	119.207	38.4385	123.084	35.906	136.039	24.5317	137.478	38.966		62	10.5589	0.721542	12.482	2.56545	9.9022	1.44949	11.9014	1.94575
70	121.178	39.6012	123.341	36.697	135.2	28.9777	137.571	44.7796		70	11.4527	1.07781	13.7924	3.10043	10.2693	1.64542	12.6224	2.59678
79	118.151	36.2282	119.454	34.0683	130.09	27.054	133.531	44.3138		79	12.0912	1.11806	16.3162	4.53014	10.9677	1.59352	14.2976	3.48883
87	117.694	38.4793	124.226	36.9841	128.626	29.811	134.316	41.6509		87	12.153	1.2236	19.3724	6.81108	11.0805	1.41991	16.0202	4.44879
96	117.432	41.1879	122.499	32.0503	126.141	31.6552	132.245	41.333		96	12.1294	1.22485	22.7894	8.29139	10.7773	1.42497	17.3988	5.3695
105	112.959	39.7357	118.944	28.5312	127.511	35.889	131.874	45.189		105	11.9876	1.08642	24.5786	8.59007	9.8581	1.63367	17.8434	5.69309
113	111.351	41.4862	118.257	29.5132	128.016	36.4816	129.027	40.9442		113	11.9522	1.25441	25.6341	7.90308	9.8121	1.95734	18.3285	6.62132
122	107.534	39.1286	118.639	25.8496	127.809	38.9536	128.927	45.4678		122	12.239	1.95255	25.9338	7.95353	9.6133	2.72041	17.6922	7.05636
130	104.31	42.3507	113.962	25.977	127.189	39.4149	126.692	43.8392		130	11.4059	1.49903	25.1557	6.77087	8.99857	1.93257	17.3966	6.98634
139	105.872	39.6326	112.185	22.5544	126.512	37.1532	127.489	42.798		139	10.9214	1.751	24.9515	6.41318	8.13617	1.85696	17.1361	6.92777
148	107.608	41.3201	109.826	23.0603	126.779	43.8569	127.432	49.5923		148	10.7038	1.86173	24.8835	5.67283	7.89807	1.72791	17.2163	7.16258
156	106.25	39.9993	109.665	19.3803	125.135	42.662	126.253	49.4496		156	10.6655	1.86564	24.5736	5.84862	7.92813	1.58872	17.0464	6.89717
165	105.456	40.7144	103.789	21.0429	124.836	42.2686	125.06	50.0602		165	10.9987	2.19818	25.1697	5.65942	7.7333	2.27206	16.8856	7.47856
173	104.214	42.0198	102.59	21.8291	124.989	44.3277	125.619	51.8918		173	10.6918	1.90678	24.9529	5.21386	7.718	1.73162	16.9621	7.07617
182	105.303	36.3041	102.25	18.0991	128.152	41.4787	126.54	50.1712		182	10.8044	1.97328	24.9287	5.04226	7.75903	1.83573	17.2894	7.03917

## Sheet: Suppl Fig 2 
IL-6	mean (abs)	SD		IL-6				IL-6	mean (abs)	SD		IL-6
-	27.1275	41.0747						-	6.73333	7.67292
A-769662	11.9575	12.542			% response	SD		AICAR 1mM	5.82	6.16085			% response	SD
LPS	1777.78	426.769		LPS	100	0		LPS	4136.14	1175.68		LPS	100	0
A-769662 1μM+ LPS	1629.66	1009.24		A-769662 1μM+ LPS	116.367	107.116		AICAR 100μM+LPS	3447.45	310.301		AICAR 100μM+LPS	90.348	37.2111
A-769662 10μM+ LPS	2712.53	1433.21		A-769662 10μM+ LPS	215.268	163.203		AICAR 500μM+LPS	3290.16	2134.07		AICAR 500μM+LPS	84.1123	50.3898
A-769662 100μM+ LPS	2979.33	1839.96		A-769662 100μM+ LPS	169.083	84.3422		AICAR 1mM+LPS	2319.15	1063.28		AICAR 1mM+LPS	63.4307	42.9781
TNFalpha	mean (abs)	SD						TNFalpha	mean (abs)	SD
-	3.0625	3.75012		TNFalpha				-	0.256667	0.310054		TNFalpha
A-769662	1.7925	0.93268			% response	SD		AICAR 1mM	0.63	0.513907			% response	SD
LPS	2237.36	924.615		LPS	100	0		LPS	5069.45	1030.69		LPS	100	0
A-769662 1μM+ LPS	2057.42	839.402		A-769662 1μM+ LPS	122.994	95.6589		AICAR 100μM+LPS	7469.85	4382.35		AICAR 100μM+LPS	143.254	79.7881
A-769662 10μM+ LPS	2348.99	621.29		A-769662 10μM+ LPS	137.135	50.4864		AICAR 500μM+LPS	6060.92	3647.2		AICAR 500μM+LPS	126.545	93.6961
A-769662 100μM+ LPS	2354.54	980.782		A-769662 100μM+ LPS	119.182	53.9809		AICAR 1mM+LPS	7123.41	4982.41		AICAR 1mM+LPS	141.07	103.578
